# Supplementary material for: Multi-Trait Exome-Wide Association Study of Back Pain-Related Phenotypes
Source: Genes (Basel). 2023 Oct 19;14(10):1962. doi: 10.3390/genes14101962 (PMC10606006; doi:10.3390/genes14101962)
Supplement: Supplementary file 1 [file genes-14-01962-s001.zip]

Archive with 1 entries (1 files):
- genes-2650519-supplementary.pdf
